# Supplementary material for: Metabolic Signatures of Cryptosporidium parvum-Infected HCT-8 Cells and Impact of Selected Metabolic Inhibitors on C. parvum Infection under Physioxia and Hyperoxia
Source: Biology (Basel). 2021 Jan 15;10(1):60. doi: 10.3390/biology10010060 (PMC7831031; doi:10.3390/biology10010060)
Supplement: Supplementary file 1 [file biology-10-00060-s001.zip]

Archive with 1 entries (1 files):
- biology-1009629-supplementary.pptx
